# Supplementary material for: Spatio-temporal Genetic Structuring of Leishmania major in Tunisia by Microsatellite Analysis
Source: PLoS Negl Trop Dis. 2015 Aug 24;9(8):e0004017. doi: 10.1371/journal.pntd.0004017 (PMC4547700; doi:10.1371/journal.pntd.0004017)
Supplement: S1 Table — The microsatellite profiles are designed by three-digit numbers separated by a fraction bar. Each three-digit number assigns the detected allele, coded by the microsatellite size in base pairs (only one size value for homozygous loci and two size values for heterozygous loci). (XLSX) [file pntd.0004017.s003.xlsx]

## Sheet: Sheet1
#	Lem	WHO code	Lab. code	Country/governorate	Locality	Source	Size (base pairs)
					Locality		4 GTG	27 GTG	36 GTG	39 GTG	45 GTG	1 GC	28 AT	71 AT	1 GACA	1 CA
# 1		MHOM/TN/1992/108Pr	108Pr	Tunisia/Sidi Bouzid	Sidi Bouzid centre	Human	066/066	073/073	085/085	069/069	067/067	058/058	064/064	058/064	059/059	109/109
# 2		MHOM/TN/1992/122Pr	122Pr	Tunisia/Sidi Bouzid	Sidi Bouzid centre	Human	066/066	073/073	070/070	066/072	067/067	058/058	064/064	064/064	059/059	109/109
# 3		MHOM/TN/1992/125Pr	125Pr	Tunisia/Sidi Bouzid	Sidi Bouzid centre	Human	066/066	073/073	070/070	069/069	067/067	058/058	064/064	064/064	059/059	109/109
# 4		MHOM/TN/1992/128Pr	128Pr	Tunisia/Sidi Bouzid	Sidi Bouzid centre	Human	066/066	073/073	070/070	090/090	067/067	058/058	064/064	064/064	059/059	109/109
# 5		MHOM/TN/1992/131Pr	131Pr	Tunisia/Sidi Bouzid	Sidi Bouzid centre	Human	066/066	073/073	070/070	090/090	067/067	058/076	064/064	064/064	059/059	109/109
# 6		MHOM/TN/1992/135Pr	135Pr	Tunisia/Sidi Bouzid	Sidi Bouzid centre	Human	066/066	073/073	070/070	084/084	076/076	058/058	064/064	064/064	059/059	109/109
# 7		MHOM/TN/1992/138Pr	138Pr	Tunisia/Sidi Bouzid	Sidi Bouzid centre	Human	066/066	073/073	070/070	090/090	067/067	058/058	064/064	064/064	059/059	109/109
# 8		MHOM/TN/1992/153Pr	153Pr	Tunisia/Sidi Bouzid	Sidi Bouzid centre	Human	066/066	073/073	070/070	069/090	067/067	058/058	064/064	064/064	059/059	109/109
# 9		MHOM/TN/1992/157Pr	157Pr	Tunisia/Sidi Bouzid	Sidi Bouzid centre	Human	066/066	073/073	070/070	069/069	067/067	058/058	064/064	064/064	059/059	109/109
# 10		MHOM/TN/1991/15Pr	15Pr	Tunisia/Sidi Bouzid	Sidi Bouzid centre	Human	066/066	073/073	070/070	069/069	067/067	058/058	064/064	064/064	059/059	109/109
# 11		MHOM/TN/1992/164Pr	164Pr	Tunisia/Sidi Bouzid	Sidi Bouzid centre	Human	066/066	073/073	070/070	069/069	067/067	058/058	064/064	064/064	059/059	101109
# 12		MHOM/TN/1992/166Pr	166Pr	Tunisia/Sidi Bouzid	Sidi Bouzid centre	Human	066/066	073/073	070/070	069/069	067/067	058/058	064/064	064/064	059/059	109/109
# 13		MHOM/TN/1992/167Pr	167Pr	Tunisia/Sidi Bouzid	Sidi Bouzid centre	Human	066/066	073/073	070/070	069/069	067/067	058/058	064/064	064/064	059/059	109/109
# 14		MHOM/TN/1992/168Pr	168Pr	Tunisia/Sidi Bouzid	Sidi Bouzid centre	Human	066/066	073/073	070/070	069/069	076/076	058/058	064/064	064/064	059/059	109/109
# 15		MHOM/TN/1992/171Pr	171Pr	Tunisia/Sidi Bouzid	Sidi Bouzid centre	Human	066/066	073/073	070/070	084/084	067/067	058/058	064/064	064/064	059/059	109/109
# 16		MHOM/TN/1992/175Pr	175Pr	Tunisia/Sidi Bouzid	Sidi Bouzid centre	Human	066/066	073/073	070/070	090/090	067/067	058/058	064/064	064/064	059/059	109/109
# 17		MHOM/TN/1992/183Pr	183Pr	Tunisia/Sidi Bouzid	Sidi Bouzid centre	Human	066/066	070/070	070/070	069/090	067/067	058/058	064/064	064/064	059/067	109/109
# 18		MHOM/TN/1992/186Pr	186Pr	Tunisia/Sidi Bouzid	Sidi Bouzid centre	Human	066/066	073/073	070/070	069/084	067/067	058/058	064/064	064/064	059/059	109/109
# 19		MHOM/TN/1992/189Pr	189Pr	Tunisia/Sidi Bouzid	Sidi Bouzid centre	Human	066/066	073/073	070/070	069/072	076/076	058/058	064/064	064/064	059/059	109/109
# 20		MHOM/TN/1992/195Pr	195Pr	Tunisia/Sidi Bouzid	Sidi Bouzid centre	Human	066/066	073/073	070/070	066/069	067/067	058/058	064/064	064/064	059/067	109/109
# 21		MHOM/TN/1992/200Pr	200Pr	Tunisia/Sidi Bouzid	Sidi Bouzid centre	Human	066/066	073/073	070/070	069/090	067/067	058/058	064/064	064/064	059/067	109/109
# 22		MHOM/TN/1992/208Pr	208Pr	Tunisia/Sidi Bouzid	Sidi Bouzid centre	Human	066/066	073/073	070/070	081/102	067/067	058/058	064/064	064/064	059/059	109/109
# 23		MHOM/TN/1991/29Pr	29Pr	Tunisia/Sidi Bouzid	Sidi Bouzid centre	Human	066/066	073/073	070/070	090/090	067/067	058/058	064/064	064/064	059/059	109/109
# 24		MHOM/TN/1991/S30Pr	30Pr	Tunisia/Sidi Bouzid	Sidi Bouzid centre	Human	066/066	073/073	070/070	069/084	067/067	058/058	064/064	064/064	059/059	109/109
# 25		MHOM/TN/1991/31Pr	31Pr	Tunisia/Sidi Bouzid	Sidi Bouzid centre	Human	066/066	073/073	070/070	090/090	067/067	058/058	064/064	064/064	059/059	109/109
# 26		MHOM/TN/1991/32Pr	32Pr	Tunisia/Sidi Bouzid	Sidi Bouzid centre	Human	066/066	073/073	070/070	069/084	076/076	058/058	064/064	064/064	059/059	109/109
# 27		MHOM/TN/1991/36Pr	36Pr	Tunisia/Sidi Bouzid	Sidi Bouzid centre	Human	066/066	073/073	070/070	090/090	067/067	058/058	064/064	064/064	059/059	109/109
# 28		MHOM/TN/1991/37Pr	37Pr	Tunisia/Sidi Bouzid	Sidi Bouzid centre	Human	066/066	073/073	070/070	069/090	067/067	058/058	064/064	064/064	059/059	109/109
# 29		MHOM/TN/1991/49Pr	49Pr	Tunisia/Sidi Bouzid	Sidi Bouzid centre	Human	066/066	073/073	070/070	069/084	067/067	058/058	064/064	064/064	059/059	109/109
# 30		MHOM/TN/1991/59Pr	59Pr	Tunisia/Sidi Bouzid	Sidi Bouzid centre	Human	066/066	073/073	070/070	069/084	067/067	058/058	064/064	064/064	059/059	109/109
# 31		MHOM/TN/1991/67Pr	67Pr	Tunisia/Sidi Bouzid	Sidi Bouzid centre	Human	066/066	073/073	070/070	090/090	067/067	058/058	064/064	064/064	059/067	109/109
# 32		MHOM/TN/1991/76Pr	76Pr	Tunisia/Sidi Bouzid	Sidi Bouzid centre	Human	066/066	073/073	070/070	090/090	076/076	058/058	064/064	064/064	059/059	109/109
# 33		MHOM/TN/1991/82Pr	82Pr	Tunisia/Sidi Bouzid	Sidi Bouzid centre	Human	066/066	073/073	070/070	069/090	067/067	058/058	064/064	064/064	059/059	109/109
# 34		MHOM/TN/1991/83Pr	83Pr	Tunisia/Sidi Bouzid	Sidi Bouzid centre	Human	066/066	073/073	070/070	069/069	067/067	058/058	064/064	064/064	059/059	109/109
# 35		MHOM/TN/1991/85Pr	85Pr	Tunisia/Sidi Bouzid	Sidi Bouzid centre	Human	066/066	073/073	070/070	063/063	067/067	058/076	064/064	064/064	059/059	109/109
# 36		MHOM/TN/2008/S004	S004	Tunisia/Gafsa	M'Dhila	Human	066/066	073/073	070/070	069/069	082/082	058/058	064/064	064/064	059/059	109/109
# 37		MHOM/TN/2008/S007	S007	Tunisia/Gafsa	M'Dhila	Human	066/066	073/073	070/070	069/069	067/067	058/058	064/064	064/064	059/059	109/109
# 38		MHOM/TN/2008/S006	S006	Tunisia/Gafsa	M'Dhila	Human	066/066	073/073	070/070	090/090	067/067	058/058	064/064	064/064	059/059	109/109
# 39		MHOM/TN/2008/S015	S015	Tunisia/Gafsa	M'Dhila	Human	075/075	073/073	070/070	069/069	082/082	058/058	064/064	064/064	059/059	109/109
# 40		MHOM/TN/2008/S025	S025	Tunisia/Gafsa	M'Dhila	Human	066/066	073/073	070/070	069/069	067/067	058/058	064/064	064/064	059/059	111/111
# 41		MHOM/TN/2008/S065	S065	Tunisia/Gafsa	M'Dhila	Human	066/066	073/073	070/070	069/069	067/067	058/058	064/064	064/064	059/059	107/107
# 42		MHOM/TN/2008/S066	S066	Tunisia/Gafsa	M'Dhila	Human	066/066	073/073	070/070	090/090	067/067	058/058	064/064	058/058	059/059	109/109
# 43		MHOM/TN/2008/S078	S078	Tunisia/Gafsa	M'Dhila	Human	066/066	073/073	070/070	090/090	067/067	058/058	064/064	058/058	059/067	109/109
# 44		MHOM/TN/2008/S079	S079	Tunisia/Gafsa	M'Dhila	Human	066/066	073/073	070/070	069/069	076/076	058/058	064/064	058/058	059/059	103/109
# 45		MHOM/TN/2008/S080	S080	Tunisia/Gafsa	M'Dhila	Human	066/066	073/073	070/070	084/084	067/067	058/058	064/064	064/064	059/059	109/109
# 46		MHOM/TN/2008/S083	S083	Tunisia/Gafsa	M'Dhila	Human	066/066	076/076	070/070	069/069	076/076	058/058	064/064	058/058	059/059	109/109
# 47		MHOM/TN/2008/S107	S107	Tunisia/Gafsa	M'Dhila	Human	066/066	073/073	070/070	069/069	082/082	058/058	064/064	058/064	067/067	109/109
# 48		MHOM/TN/2008/S123	S123	Tunisia/Gafsa	M'Dhila	Human	066/066	073/073	070/070	069/069	067/067	058/058	064/064	058/058	059/059	109/109
# 49		MHOM/TN/2008/S127	S127	Tunisia/Gafsa	M'Dhila	Human	066/066	073/073	070/070	075/075	082/082	058/058	064/064	058/058	059/067	109/109
# 50		MHOM/TN/2009/S493	S493	Tunisia/Gafsa	M'Dhila	Human	075/075	073/073	070/070	090/090	067/067	058/058	064/064	064/064	067/067	109/109
# 51		MHOM/TN/2009/S890	S890	Tunisia/Gafsa	M'Dhila	Human	066/066	073/073	070/070	090/090	067/067	058/058	064/064	058/058	059/059	109/109
# 52	5854	MHOM/TN/2008/S128	S128	Tunisia/Gafsa	M'Dhila	Human	066/066	073/073	070/070	069/069	070/070	058/058	064/064	064/064	059/059	109/109
# 53		MHOM/TN/2008/S016	S016	Tunisia/Gafsa	Metlaoui	Human	066/066	073/073	070/070	084/090	082/082	058/058	064/064	064/064	059/059	109/109
# 54		MHOM/TN/2008/S058	S058	Tunisia/Gafsa	Metlaoui	Human	066/066	073/073	070/070	069/069	076/076	058/058	064/064	058/058	059/059	109/109
# 55		MHOM/TN/2008/S060	S060	Tunisia/Gafsa	Metlaoui	Human	066/066	073/073	070/070	069/069	067/067	058/058	064/064	058/058	059/059	109/109
# 56	6212	MHOM/TN/2008/S073	S073	Tunisia/Gafsa	Metlaoui	Human	066/066	073/073	070/070	069/069	067/067	058/058	064/064	058/058	059/059	109/109
# 57		MHOM/TN/2008/S074	S074	Tunisia/Gafsa	Metlaoui	Human	066/066	073/073	070/070	090/090	076/076	058/058	064/064	058/058	059/059	109/109
# 58		MHOM/TN/2008/S084	S084	Tunisia/Gafsa	Metlaoui	Human	066/066	073/073	070/070	069/069	076/076	058/058	064/064	058/058	059/067	109/109
# 59		MHOM/TN/2008/S085	S085	Tunisia/Gafsa	Metlaoui	Human	066/066	073/073	070/070	069/084	067/067	058/058	064/064	058/058	067/067	109/109
# 60		MHOM/TN/2008/S124	S124	Tunisia/Gafsa	Metlaoui	Human	063/063	061/061	085/085	069/069	076/076	068/076	064/064	060/060	059/059	083/083
# 61		MHOM/TN/2008/S125	S125	Tunisia/Gafsa	Metlaoui	Human	066/066	073/073	070/070	069/069	076/076	058/058	064/064	064/064	059/067	107/107
# 62		MHOM/TN/2008/S138	S138	Tunisia/Gafsa	Metlaoui	Human	066/066	073/073	070/070	069/069	082/082	058/058	064/064	064/064	059/059	109/109
# 63		MHOM/TN/2008/S266	S266	Tunisia/Gafsa	Metlaoui	Human	066/066	073/073	070/070	090/090	067/067	058/058	064/064	064/064	067/067	109/109
# 64		MHOM/TN/2008/S426	S426	Tunisia/Gafsa	Metlaoui	Human	066/066	073/073	070/070	069/069	076/076	058/058	064/064	058/058	067/067	109/109
# 65		MHOM/TN/2008/S433	S433	Tunisia/Gafsa	Metlaoui	Human	066/066	073/073	070/070	090/090	067/067	058/058	064/064	058/058	071/071	109/109
# 66		MHOM/TN/2009/S477	S477	Tunisia/Gafsa	Metlaoui	Human	066/066	079/079	070/070	069/090	082/082	058/058	064/064	064/064	071/071	109/109
# 67	6070	MHOM/TN/2009/S609	S609	Tunisia/Gafsa	Metlaoui	Human	066/066	073/073	070/070	069/069	082/082	058/058	064/064	058/058	059/059	103/109
# 68	6064	MHOM/TN/2009/S645	S645	Tunisia/Gafsa	Metlaoui	Human	066/066	073/073	070/070	090/090	067/067	058/058	064/064	058/058	059/059	109/109
# 69		MHOM/TN/2009/S891	S891	Tunisia/Gafsa	Metlaoui	Human	075/075	073/073	070/070	084/090	082/082	058/058	064/064	058/058	059/059	109/109
# 70		MHOM/TN/2009/S905	S905	Tunisia/Gafsa	Metlaoui	Human	066/066	073/073	070/070	069/090	082/082	058/058	064/064	064/064	059/059	107/107
# 71	6058	MHOM/TN/2010/S906	S906	Tunisia/Gafsa	Metlaoui	Human	066/066	073/073	070/070	090/090	067/067	058/058	064/064	064/064	059/067	111/111
# 72		MHOM/TN/2010/S975	S975	Tunisia/Gafsa	Metlaoui	Human	075/075	073/073	070/070	090/090	085/085	058/058	064/064	064/064	059/067	109/109
# 73		MHOM/TN/2010/S986	S986	Tunisia/Gafsa	Metlaoui	Human	075/075	073/073	070/070	090/090	082/082	058/058	064/064	058/058	059/059	109/109
# 74	6065	MHOM/TN/2010/S1009	S1009	Tunisia/Gafsa	Metlaoui	Human	075/075	073/073	070/070	069/084	082/082	058/058	064/064	064/064	059/059	109/109
# 75		MHOM/TN/2010/S1041	S1041	Tunisia/Gafsa	Metlaoui	Human	066/066	073/073	070/070	066/069	082/082	058/058	064/072	058/058	059/059	109/109
# 76	6067	MHOM/TN/2010/S1080	S1080	Tunisia/Gafsa	Metlaoui	Human	066/066	073/073	070/070	090/090	067/067	058/058	064/064	058/058	059/067	109/109
# 77	6193	MHOM/TN/2010/S1151	S1151	Tunisia/Gafsa	Metlaoui	Human	066/066	073/073	070/070	090/090	082/082	058/058	064/064	058/058	059/067	109/109
# 78	6198	MHOM/TN/2010/S1157	S1157	Tunisia/Gafsa	Metlaoui	Human	075/075	073/073	070/070	090/090	082/082	058/058	064/064	058/058	059/059	109/109
# 79	6194	MHOM/TN/2010/S1162	S1162	Tunisia/Gafsa	Metlaoui	Human	066/066	073/073	070/070	090/090	082/082	058/058	064/072	058/058	059/067	109/109
# 80	6195	MHOM/TN/2010/S1176	S1176	Tunisia/Gafsa	Metlaoui	Human	075/075	073/073	070/070	069/069	082/082	058/058	064/064	064/064	067/067	109/109
# 81		MHOM/TN/2010/S1178	S1178	Tunisia/Gafsa	Metlaoui	Human	075/075	073/073	070/070	069/069	067/067	058/058	064/064	058/058	059/067	109/109
# 82	6196	MHOM/TN/2010/S1179	S1179	Tunisia/Gafsa	Metlaoui	Human	066/066	073/073	070/070	090/090	067/067	058/058	064/064	058/058	059/067	109/109
# 83	6197	MHOM/TN/2010/S1182	S1182	Tunisia/Gafsa	Metlaoui	Human	066/066	073/073	070/070	090/090	082/082	058/058	064/064	058/058	059/067	109/109
# 84	6199	MHOM/TN/2010/S1233	S1233	Tunisia/Gafsa	Metlaoui	Human	066/066	073/073	070/070	069/069	067/067	058/058	064/064	058/058	059/059	111/111
# 85	6214	MHOM/TN/2010/S1236	S1236	Tunisia/Gafsa	Metlaoui	Human	075/075	073/073	070/070	069/069	082/082	058/058	064/064	064/064	059/059	109/109
# 86	6213	MHOM/TN/2010/S1237	S1237	Tunisia/Gafsa	Metlaoui	Human	075/075	073/073	070/070	069/069	082/082	058/058	072/072	058/058	059/059	109/109
# 87	6207	MHOM/TN/2010/S1238	S1238	Tunisia/Gafsa	Metlaoui	Human	066/066	073/073	070/070	090/090	085/085	058/058	064/064	058/058	059/059	109/109
# 88	6203	MHOM/TN/2010/S1239	S1239	Tunisia/Gafsa	Metlaoui	Human	075/075	073/073	070/070	069/069	067/067	058/058	064/064	058/058	059/067	109/109
# 89		MHOM/TN/2010/S1269	S1269	Tunisia/Gafsa	Metlaoui	Human	075/075	073/073	070/070	069/069	082/082	060/060	072/072	058/058	059/067	109/109
# 90	6200	MHOM/TN/2010/S1276	S1276	Tunisia/Gafsa	Metlaoui	Human	075/075	073/073	070/070	072/072	082/082	058/058	064/064	058/058	059/059	109/109
# 91	6201	MHOM/TN/2010/S1278	S1278	Tunisia/Gafsa	Metlaoui	Human	066/066	073/073	070/070	069/069	082/082	058/058	064/072	058/064	059/059	109/109
# 92		MHOM/TN/2010/S1284	S1284	Tunisia/Gafsa	Metlaoui	Human	066/066	073/073	070/070	069/069	085/085	058/076	064/064	058/058	067/067	109/109
# 93		MHOM/TN/2010/S1294	S1294	Tunisia/Gafsa	Metlaoui	Human	075/075	073/073	070/070	069/069	067/067	058/058	064/064	058/058	059/059	109/109
# 94		MHOM/TN/2010/S1332	S1332	Tunisia/Gafsa	Metlaoui	Human	075/075	073/073	070/070	069/069	082/082	058/058	064/064	064/064	059/059	109/109
# 95		MHOM/TN/2010/S1383	S1383	Tunisia/Gafsa	Metlaoui	Human	075/075	073/073	070/070	072/084	082/082	076/076	064/064	064/064	059/067	109/109
# 96		MHOM/TN/2011/S1444	S1444	Tunisia/Gafsa	Metlaoui	Human	075/075	073/073	070/070	069/069	067/082	058/058	064/064	058/058	059/067	109/109
# 97		MHOM/TN/2011/S1459	S1459	Tunisia/Gafsa	Metlaoui	Human	075/075	073/073	070/070	072/072	082/082	058/058	064/064	058/058	067/067	109/109
# 98	5836	MHOM/TN/2008/S432	S432	Tunisia/Gafsa	Metlaoui	Human	066/066	070/073	070/070	090/090	082/082	058/058	064/064	058/064	059/059	109/109
# 99	5850	MHOM/TN/2008/S430	S430	Tunisia/Gafsa	Metlaoui	Human	075/075	070/073	070/070	069/069	082/082	058/058	064/064	058/058	059/059	109/109
# 100	6066	MHOM/TN/2010/S973	S973	Tunisia/Gafsa	Metlaoui	Human	075/075	073/073	070/070	081/090	067/067	058/058	064/064	064/064	059/059	109/109
# 101	6068	MHOM/TN/2009/S606	S606	Tunisia/Gafsa	Metlaoui	Human	066/066	070/073	070/070	069/069	082/082	058/058	064/064	058/058	059/059	109/109
# 102		MHOM/TN/2008/S164	S164	Tunisia/Kairouan	Chrarda	Human	075/075	073/073	070/070	069/069	082/082	058/058	064/064	064/064	067/067	109/109
# 103		MHOM/TN/2008/S211	S211	Tunisia/Kairouan	Chrarda	Human	066/066	073/073	070/070	090/090	067/067	058/058	064/064	064/064	059/059	109/109
# 104		MHOM/TN/2008/S215	S215	Tunisia/Kairouan	Chrarda	Human	066/066	073/073	070/070	069/069	067/067	058/058	064/064	064/064	067/067	109/109
# 105		MHOM/TN/2008/S220	S220	Tunisia/Kairouan	Chrarda	Human	066/066	073/073	070/070	084/084	067/067	076/076	064/064	058/058	067/067	109/109
# 106		MHOM/TN/2008/S229	S229	Tunisia/Kairouan	Chrarda	Human	066/066	073/073	070/070	069/069	067/067	058/058	064/064	060/060	067/067	109/109
# 107		MHOM/TN/2008/S336	S336	Tunisia/Kairouan	Chrarda	Human	066/066	073/073	070/070	090/090	067/067	058/058	064/064	064/064	059/059	109/109
# 108		MHOM/TN/2008/S401	S401	Tunisia/Kairouan	Chrarda	Human	075/075	073/073	070/070	069/090	082/082	058/058	064/064	064/064	059/067	109/109
# 109		MHOM/TN/2008/S423	S423	Tunisia/Kairouan	Chrarda	Human	066/066	073/073	070/070	069/090	067/067	058/058	064/064	064/064	059/067	109/109
# 110		MHOM/TN/2008/S359	S359	Tunisia/Kairouan	Chrarda	Human	066/066	073/073	070/070	069/072	082/082	058/058	064/064	064/064	059/059	109/109
# 111		MHOM/TN/2009/S556	S556	Tunisia/Kairouan	Chrarda	Human	066/066	073/073	070/070	090/090	085/085	058/058	064/064	064/064	067/067	109/109
# 112		MHOM/TN/2009/S557	S557	Tunisia/Kairouan	Chrarda	Human	066/066	073/073	070/070	069/069	067/067	058/058	064/064	064/064	067/067	109/109
# 113		MHOM/TN/2009/S573	S573	Tunisia/Kairouan	Chrarda	Human	066/066	073/073	070/070	090/090	067/067	058/058	064/064	064/064	067/067	109/109
# 114	6063	MHOM/TN/2009/S627	S627	Tunisia/Kairouan	Chrarda	Human	075/075	073/073	082/082	090/090	082/082	058/058	064/064	058/058	059/059	109/109
# 115	6059	MHOM/TN/2009/S667	S667	Tunisia/Kairouan	Chrarda	Human	066/066	070/073	070/070	090/090	082/082	058/058	064/064	064/064	059/059	109/109
# 116	6056	MHOM/TN/2009/S670	S670	Tunisia/Kairouan	Chrarda	Human	066/066	070/073	070/070	090/090	082/082	058/058	064/064	064/064	059/059	109/109
# 117	6074	MHOM/TN/2009/S681	S681	Tunisia/Kairouan	Chrarda	Human	075/075	070/073	070/070	090/090	082/082	058/058	064/064	064/064	059/059	109/109
# 118		MHOM/TN/2009/S861	S861	Tunisia/Kairouan	Chrarda	Human	066/066	073/073	070/070	069/069	082/082	058/058	064/064	064/064	059/067	109/109
# 119		MHOM/TN/2009/S880	S880	Tunisia/Kairouan	Chrarda	Human	066/066	073/073	070/070	066/066	082/082	058/076	064/064	064/064	059/059	109/109
# 120		MHOM/TN/2010/S948	S948	Tunisia/Kairouan	Chrarda	Human	066/066	073/073	070/070	090/090	067/067	058/058	064/064	064/064	059/059	109/109
# 121		MHOM/TN/2010/S1039	S1039	Tunisia/Kairouan	Chrarda	Human	066/066	073/073	070/070	090/090	067/067	058/058	064/064	058/058	059/059	109/109
# 122		MHOM/TN/2010/S1188	S1188	Tunisia/Kairouan	Chrarda	Human	075/075	073/073	070/070	069/069	067/067	058/058	064/064	058/058	059/067	109/109
# 123		MHOM/TN/2010/S1214	S1214	Tunisia/Kairouan	Chrarda	Human	075/075	073/073	070/070	084/084	082/082	058/058	064/064	058/058	059/059	109/109
# 124		MHOM/TN/2010/S1215	S1215	Tunisia/Kairouan	Chrarda	Human	075/075	073/073	070/070	069/069	067/067	058/058	064/064	058/058	059/059	109/109
# 125		MHOM/TN/2010/S1263	S1263	Tunisia/Kairouan	Chrarda	Human	066/066	073/073	070/070	090/090	082/082	058/058	064/064	064/064	059/059	109/109
# 126		MHOM/TN/2010/S1309	S1309	Tunisia/Kairouan	Chrarda	Human	075/075	073/073	070/070	069/069	082/082	076/076	064/064	058/058	059/067	103/109
# 127		MHOM/TN/2010/S1338	S1338	Tunisia/Kairouan	Chrarda	Human	075/075	073/073	070/070	072/084	082/082	076/076	064/064	064/064	059/067	109/109
# 128	5840	MHOM/TN/2009/S499	S499	Tunisia/Kairouan	Chrarda	Human	075/075	073/073	085/085	090/090	082/082	058/058	064/064	058/064	059/059	109/109
# 129	5842	MHOM/TN/2009/S574	S574	Tunisia/Kairouan	Chrarda	Human	075/075	070/073	070/070	066/066	082/082	058/058	064/064	058/064	059/059	109/109
# 130	5845	MHOM/TN/2009/S504	S504	Tunisia/Kairouan	Chrarda	Human	066/066	070/073	070/070	069/069	085/085	058/058	064/064	058/064	059/059	109/109
# 131	6202	MHOM/TN/2009/S754	S754	Tunisia/Kairouan	Chrarda	Human	075/075	073/073	070/070	090/090	082/082	058/058	064/064	064/064	059/059	109/109
# 132	6055	MHOM/TN/2009/S613	S613	Tunisia/Kairouan	Chrarda	Human	066/066	073/073	070/070	066/066	067/067	058/058	064/064	064/064	059/059	109/109
# 133		MHOM/TN/2008/S037	S037	Tunisia/Kairouan	Mnara	Human	075/075	073/073	070/070	069/069	085/085	058/058	064/064	064/064	059/059	109/109
# 134		MHOM/TN/2008/S096	S096	Tunisia/Kairouan	Mnara	Human	066/066	073/073	070/070	063/084	076/076	058/058	064/064	064/064	059/059	109/109
# 135		MHOM/TN/2008/S100	S100	Tunisia/Kairouan	Mnara	Human	066/066	073/073	070/070	069/090	076/076	058/058	064/064	064/064	059/059	109/109
# 136		MHOM/TN/2008/S103	S103	Tunisia/Kairouan	Mnara	Human	066/066	073/073	070/070	090/090	076/076	058/058	064/064	070/070	059/059	109/109
# 137		MHOM/TN/2008/S380	S380	Tunisia/Kairouan	Mnara	Human	066/066	073/073	070/070	090/090	076/076	058/058	064/064	064/064	067/067	109/109
# 138		MHOM/TN/2009/S474	S474	Tunisia/Kairouan	Mnara	Human	066/066	073/073	070/070	090/090	067/067	058/058	064/064	058/058	067/067	109/109
# 139		MHOM/TN/2009/S635	S635	Tunisia/Kairouan	Mnara	Human	066/066	073/073	070/070	090/090	067/067	058/058	064/064	058/058	059/059	109/109
# 140		MHOM/TN/2010/S1203	S1203	Tunisia/Kairouan	Mnara	Human	075/075	073/073	070/070	090/090	067/067	058/058	064/064	058/058	059/059	109/109
# 141		MHOM/TN/2012/12MNA010	12MNA001	Tunisia/Kairouan	Mnara	Human	066/066	073/073	070/070	090/090	082/082	066/066	064/064	064/064	059/059	109/109
# 142		MHOM/TN/2012/12MNA003	12MNA003	Tunisia/Kairouan	Mnara	Human	066/066	073/073	070/070	069/090	082/082	058/058	064/064	064/064	059/059	109/109
# 143		MHOM/TN/2012/12MNA004	12MNA004	Tunisia/Kairouan	Mnara	Human	066/066	073/073	070/070	069/090	067/067	058/058	064/064	064/064	059/059	109/109
# 144		MHOM/TN/2012/12MNA005	12MNA005	Tunisia/Kairouan	Mnara	Human	066/066	073/073	070/070	069/069	067/067	058/058	064/064	064/064	059/059	109/109
# 145		MHOM/TN/2012/12MNA007	12MNA007	Tunisia/Kairouan	Mnara	Human	075/075	073/073	070/070	084/084	085/085	058/058	064/064	064/064	059/059	109/109
# 146		MHOM/TN/2012/12MNA008	12MNA008	Tunisia/Kairouan	Mnara	Human	066/066	073/073	070/070	084/084	082/082	058/058	072/072	064/064	059/059	109/109
# 147	5853	MHOM/TN/2009/S531	S531	Tunisia/Kairouan	Mnara	Human	066/066	073/073	070/070	069/069	082/082	058/058	064/064	058/064	059/059	109/109
# 148		MHOM/TN/2009/C043	C043	Tunisia/Sidi Bouzid	Ouled Haffouz	Human	066/066	073/073	070/070	090/090	076/076	058/058	064/064	064/064	059/059	109/109
# 149		MHOM/TN/2008/S039	S039	Tunisia/Sidi Bouzid	Ouled Haffouz	Human	066/066	073/073	070/070	090/090	076/076	058/058	064/064	064/064	059/067	109/109
# 150		MHOM/TN/2008/S050	S050	Tunisia/Sidi Bouzid	Ouled Haffouz	Human	066/066	073/073	070/070	090/090	067/067	058/058	064/064	064/064	059/059	109/109
# 151		MHOM/TN/2008/S051	S051	Tunisia/Sidi Bouzid	Ouled Haffouz	Human	066/066	073/073	070/070	090/090	076/076	058/058	064/064	058/058	067/067	109/109
# 152		MHOM/TN/2008/S090	S090	Tunisia/Sidi Bouzid	Ouled Haffouz	Human	066/066	073/073	070/070	069/069	067/067	056/056	064/064	064/064	059/059	109/109
# 153		MHOM/TN/2008/S273	S273	Tunisia/Sidi Bouzid	Ouled Haffouz	Human	066/066	073/073	070/070	090/090	067/067	058/058	064/064	064/064	067/067	109/109
# 154		MHOM/TN/2008/S276	S276	Tunisia/Sidi Bouzid	Ouled Haffouz	Human	066/066	073/073	070/070	090/090	082/082	058/058	064/064	064/064	059/059	109/109
# 155		MHOM/TN/2008/S279	S279	Tunisia/Sidi Bouzid	Ouled Haffouz	Human	066/066	073/073	070/070	090/090	076/076	058/058	064/064	064/064	067/067	109/109
# 156	5857	MHOM/TN/2008/S318	S318	Tunisia/Sidi Bouzid	Ouled Haffouz	Human	066/066	073/073	070/070	090/090	076/076	058/058	064/064	064/064	059/067	109/109
# 157		MHOM/TN/2008/S291	S291	Tunisia/Sidi Bouzid	Ouled Haffouz	Human	066/066	073/073	070/070	069/090	076/076	058/058	064/064	064/064	059/067	109/109
# 158		MHOM/TN/2008/S297	S297	Tunisia/Sidi Bouzid	Ouled Haffouz	Human	066/066	073/073	070/070	066/069	082/082	058/058	064/064	064/064	067/067	109/109
# 159		MHOM/TN/2008/S384	S384	Tunisia/Sidi Bouzid	Ouled Haffouz	Human	066/066	073/073	070/070	090/090	067/067	058/058	064/064	064/064	059/059	109/109
# 160		MHOM/TN/2009/S554	S554	Tunisia/Sidi Bouzid	Ouled Haffouz	Human	066/066	073/073	070/070	069/069	082/082	058/058	064/064	064/064	059/067	109/109
# 161		MHOM/TN/2009/S555	S555	Tunisia/Sidi Bouzid	Ouled Haffouz	Human	066/066	073/073	070/070	090/090	076/076	058/058	064/064	064/064	059/059	109/109
# 162	6060	MHOM/TN/2009/S601	S601	Tunisia/Sidi Bouzid	Ouled Haffouz	Human	066/066	073/073	070/070	066/066	067/067	058/058	064/064	064/064	067/067	109/109
# 163		MHOM/TN/2010/S1042	S1042	Tunisia/Sidi Bouzid	Ouled Haffouz	Human	066/066	073/073	070/070	069/069	082/082	058/058	064/064	064/064	059/059	109/109
# 164		MHOM/TN/2010/S1240	S1240	Tunisia/Sidi Bouzid	Ouled Haffouz	Human	075/075	073/073	070/070	069/069	082/082	058/058	064/064	064/064	059/059	109/109
# 165		MHOM/TN/2011/S1434	S1434	Tunisia/Sidi Bouzid	Ouled Haffouz	Human	075/075	073/073	070/070	069/069	082/082	058/058	064/064	064/064	059/059	109/109
# 166	5838	MHOM/TN/2008/S411	S411	Tunisia/Sidi Bouzid	Ouled Haffouz	Human	075/075	073/073	070/070	090/090	082/082	058/058	064/064	058/058	059/059	109/109
# 167	5848	MHOM/TN/2009/S566	S566	Tunisia/Sidi Bouzid	Ouled Haffouz	Human	066/066	073/073	070/070	090/090	082/082	058/058	064/064	058/064	059/059	109/109
# 168	5861	MHOM/TN/2008/S293	S293	Tunisia/Sidi Bouzid	Ouled Haffouz	Human	075/075	070/073	070/070	069/090	082/082	058/058	064/064	058/066	059/059	109/109
# 169	5862	MHOM/TN/2009/S511	S511	Tunisia/Sidi Bouzid	Ouled Haffouz	Human	066/066	073/073	070/070	090/090	082/082	058/058	064/064	064/064	059/059	109/109
# 170	6218	MHOM/TN/2009/S704	S704	Tunisia/Sidi Bouzid	Ouled Haffouz	Human	066/066	073/073	070/070	090/090	082/082	058/058	064/064	064/064	059/059	109/109
# 171	6054	MHOM/TN/2009/S600	S600	Tunisia/Sidi Bouzid	Ouled Haffouz	Human	066/066	073/073	070/070	069/069	082/082	058/058	064/064	064/064	059/059	109/109
# 172	5843	MHOM/TN/2009/S498	S498	Tunisia/Sidi Bouzid	Hania	Human	075/075	070/073	070/070	069/069	082/082	058/058	064/064	058/064	059/059	109/109
