# Supplementary material for: Spatio-temporal Genetic Structuring of Leishmania major in Tunisia by Microsatellite Analysis
Source: PLoS Negl Trop Dis. 2015 Aug 24;9(8):e0004017. doi: 10.1371/journal.pntd.0004017 (PMC4547700; doi:10.1371/journal.pntd.0004017)
Supplement: S2 Table — (XLSX) [file pntd.0004017.s004.xlsx]

## Sheet: Sheet1
	References	Tunisia
		Historical isolates (35 isolates)		Recent isolates (25 isolates)
		FST	P-value*	FST	P-value*
Central Asia (14 isolates)	[20]	0.846	0.05	0.7742	0.05
Africa (23 isolates)	[20]	0.643	0.05	0.5578	0.05
Middle East (28 isolates)	[20]	0.743	0.05	0.6734	0.05
Iran (26 isolates)	[19]	0.685	0.05	0.6066	0.05
Pakistan (66 isolates)	[48]	0.779	0.05	0.7368	0.05
*Data were considered significant when P-value ≤ 0.05.
